# Supplementary material for: Antioxidant and Anti-Aging Phytoconstituents from Faucaria tuberculosa: In Vitro and In Silico Studies
Source: Molecules. 2023 Sep 30;28(19):6895. doi: 10.3390/molecules28196895 (PMC10574154; doi:10.3390/molecules28196895)
Supplement: Supplementary file 1 [file molecules-28-06895-s001.zip]

Archive with 1 entries (1 files):
- molecules-2613968-supplementary.pdf
